# Supplementary material for: Non-Linear Association between Folate/Vitamin B12 Status and Cognitive Function in Older Adults
Source: Nutrients. 2022 Jun 13;14(12):2443. doi: 10.3390/nu14122443 (PMC9227588; doi:10.3390/nu14122443)
Supplement: Supplementary file 1 [file nutrients-14-02443-s001.zip]

Archive with 1 entries (1 files):
- nutrients-1742902-supplementary.pdf
